# Supplementary material for: Furin-Triggered Peptide Self-Assembly Activates Coumarin Excimer Fluorescence for Precision Live-Cell Imaging
Source: Molecules. 2025 Jun 4;30(11):2465. doi: 10.3390/molecules30112465 (PMC12156344; doi:10.3390/molecules30112465)
Supplement: Supplementary file 1 [file molecules-30-02465-s001.zip]

Archive with 1 entries (1 files):
- molecules-3663726-supplementary.pdf
